# Supplementary material for: Epidemiology and clinical profile of individuals with cleft lip and palate utilising specialised academic treatment centres in South Africa
Source: PLoS One. 2019 May 9;14(5):e0215931. doi: 10.1371/journal.pone.0215931 (PMC6508722; doi:10.1371/journal.pone.0215931)
Supplement: S2 File — (XLSX) [file pone.0215931.s002.xlsx]

## Sheet: Sheet1
Q1 Participant No.	Q2-1 Study Site	Province	Sex	Age in wks at Consult	Age in Months	Race	Nationality	Birth province	cleft type	cleft description	cleft location	cleft position	consult 12mo	referral	Team
0001	8	4	1	676	169	1	0	4	3	2	3	4	3	1	2
0002	8	4	1	28	7	3	0	4	2	3	4	3	3	1	1
0003	8	4	1	376.68	94.17	1	0	4	2	3	4	3	9	1	4
0004	8	4	1	8.29	2.0725	3	0	4	3	1	1	4	2	1	3
0005	8	4	0	2	0.5	3	0	4	3	1	1	4	2	1	4
0006	8	4	0	29	7.25	2	0	4	3	1	1	4	2	1	2
0006	8	4	0	228	57	2	0	4	3	2	3	4	1	1	1
0007	8	4	0	106.71	26.6775	1	0	4	3	1	1	4	4	0	1
0009	8	4	1	12	3	3	0	4	1	1	1	1	6	1	1
0010	8	4	1	1.57	0.3925	1	0	4	1	1	1	5	1	1	2
0011	8	4	1	12.29	3.0725	1	0	4	2	3	4	3	2	1	1
0012	8	4	1	1147.7	286.925	1	0	4	2	3	4	3	4	1	1
0013	8	4	1	181.4	45.35	3	0	4	3	1	2	4	2	1	2
0014	8	4	0	5.4	1.35	1	0	4	3	1	1	4	4	1	1
0015	8	4	1	1.4	0.35	3	0	4	3	1	1	4	2	1	1
0016	8	4	1	116	29	1	0	4	3	2	3	4	3	1	1
0017	8	4	1	72	18	1	0	4	3	2	3	4	1	1	1
0018	8	4	1	736	184	3	0	4	3	1	1	4	3	1	2
0019	8	4	1	84	21	1	0	4	3	1	1	4	6	1	4
0020	8	4	0	8	2	3	0	4	3	1	1	4	2	1	1
0021	8	4	0	548	137	1	0	4	2	3	4	3	7	1	2
0022	8	4	0	80	20	3	0	4	2	3	4	3	1	1	1
0023	8	4	0	920	230	1	0	4	3	2	3	4	3	1	2
0024	8	4	1	6.3	1.575	1	0	4	1	1	1	1	3	1	2
0025	8	4	0	116	29	1	0	4	3	1	2	4	4	1	1
0027	8	4	1	6.3	1.575	1	0	4	3	1	1	4	1	1	1
0028	8	4	0	5.1	1.275	3	0	4	3	1	1	4	4	1	4
0030	8	4	0	380	95	1	0	4	9	3	9	9	1	1	2
0031	8	4	1	18.2	4.55	1	0	4	1	1	1	1	2	1	1
0032	8	4	0	1	0.25	1	0	4	2	3	4	3	1	1	4
0033	8	4	0	1768	442	3	0	4	3	2	3	4	2	0	1
0034	8	4	1	768	192	1	0	4	2	3	4	3	4	1	1
0035	8	4	0	7.57	1.8925	1	0	4	3	1	1	4	3	1	4
0036	8	4	0	6.71	1.6775	3	0	4	3	1	2	4	9	1	1
0037	8	4	0	6	1.5	1	0	4	1	1	1	1	3	1	4
0038	8	4	1	1180	295	1	0	4	2	3	4	3	2	1	1
0039	8	4	1	18	4.5	1	0	4	3	1	1	4	4	1	1
0040	8	4	1	736	184	3	0	4	3	1	1	4	5	1	2
0029	8	4	1	12.86	3.215	1	0	4	2	3	4	3	5	1	9
0041	8	4	0	60	15	1	0	4	3	2	3	4	4	1	1
0042	8	4	0	624	156	3	0	4	3	1	1	4	6	1	1
0043	8	4	0	3.71	0.9275	1	0	4	3	1	2	4	5	1	4
0044	8	4	1	9	2.25	3	0	4	3	1	1	4	6	1	4
0045	8	4	1	1156	289	1	0	4	2	3	4	3	7	1	1
0046	8	4	1	2.71	0.6775	1	0	4	2	3	4	3	1	1	4
0047	8	4	1	6.29	1.5725	1	0	4	1	1	1	1	3	1	2
0048	8	4	1	708	177										1
0049	8	4	1	13.43	3.3575	3	0	4	1	1	1	1	2	1	1
0050	8	4	0	35	8.75	1	0	4	3	2	3	4	2	1	1
0051	8	4	1	7.43	1.8575	1	0	4	2	3	4	3	1	1	1
0052	8	4	1	448	112	1	0	4	1	1	1	1	1	1	1
0053	8	4	0	9.86	2.465	1	0	4	2	3	4	3	4	1	1
0054	8	4	1	1.14	0.285	1	0	4	3	1	1	4	2	1	1
0055	8	4	1	148	37	1	0	4	1	1	1	1	4	1	2
0060	8	4	0	328	82	1	0	4	3	1	1	4	1	1	2
0061	8	4	0	6	1.5	3	0	4	1	1	1	1	4	1	1
0062	8	4	1	21.43	5.3575	3	0	4	3	1	1	4	2	1	1
0063	8	4	1	3.29	0.8225	3	0	4	3	1	1	4	5	1	1
0064	8	4	0	4	1	1	0	4	3	1	2	4	5	1	1
0065	8	4	1	21.71	5.4275	3	0	4	2	3	4	3	2	1	1
0066	8	4	1	1.43	0.3575	3	0	4	3	1	1	4	3	1	1
0067	8	4	1	5.14	1.285	1	0	4	1	2	3	1	2	1	1
0068	8	4	0	8.29	2.0725	3	0	4	3	1	1	4	5	1	1
0001	2	3	1	3	0.75	1	0	3	1	1	1	1	3	1	4
0002	2	3	1	4	1	1	0	3	2	3	4	3	4	1	4
0003	2	3	0	4	1	1	0	3	3	1	1	4	5	1	4
0004	2	3	1	3	0.75	1	0	3	3	2	3	4	5	1	4
0005	2	3	0	4	1	1	0	3	3	1	1	4	1	1	3
0006	2	3	0	4	1	1	0	3	3	1	2	4	2	1	4
0007	2	3	1	119	29.75	1	0	3	2	3	4	3	4	1	1
0008	2	3	0	12	3	4	0	3	3	1	2	4	5	1	1
0009	2	3	0	12	3	4	0	3	3	2	3	4	5	1	1
0010	2	3	1	6	1.5	1	0	3	3	2	3	4	3	1	1
0011	2	3	0	364	91	1	0	3	3	1	1	4	1	0	1
0012	2	3	0	936	234	1	0	3	2	3	4	3	1	1	4
0013	2	3	0	8	2	1	0	3	3	1	2	4	1	2	1
0013	2	3	1	4	1	1	0	3	3	1	2	4	1	2	1
0014	2	3	1	3	0.75	3	0	3	2	3	4	3	2	2	1
0015	2	3	0	4	1	1	0	3	3	1	2	4	3	1	4
0016	2	3	1	8	2	1	0	3	3	1	1	4	3	1	4
0017	2	3	1	6	1.5	1	0	3	3	2	3	4	5	1	4
0018	2	3	1	8	2	4	0	3	1	1	1	1	2	1	1
0019	2	3	1	5	1.25	1	0	3	2	3	4	3	2	1	4
0020	2	3	1		0
0021	2	3	1	3.57	0.8925	1	0	3	1	1	1	1	1	1	1
0022	2	3	0	12	3	1	0	3	3	2	3	4	2	1	1
0023	2	3	1	12	3	1	0	3	2	3	4	3	2	1	1
0024	2	3	0	3.71	0.9275	1	0	3	1	1	1	1	2	1	1
0025	2	3	0	4	1	1	0	3	3	2	3	4	3	1	1
0026	2	3	1	20	5	1	0	3	2	3	4	3	3	1	1
0027	2	3	0	8	2	1	0	3	3	2	3	4	3	1	4
0028	2	3	0	4	1	1	0	3	3	1	2	4	4	1	8
0029	2	3	1	8	2	1	0	3	3	1	1	4	5	1	1
0030	2	3	1	4	1	1	0	3	3	2	3	4	2	1	4
0031	2	3	1	3.43	0.8575	1	0	3	1	1	1	1	1	2	1
0032	2	3	1	6	1.5	1	0	3	2	3	4	3	1	1	1
0033	2	3	0	7	1.75		0	3	1	1	1	1	2	1	4
0034	2	3	0	232	58	1	0	3	2	3	4	3	2	1	4
0035	2	3	0	7	1.75	1	0	3	3	2	3	4	2	1	1
0036	2	3	1	4	1	1	0	3	9	9	9	9	2	1	1
0037	2	3	0	36	9	1	1	10	3	2	3	4	3	1	1
0038	2	3	0	4	1	1	0	3	3	1	2	4	2	1	1
0039	2	3	1	60	15	1	0	3	9	9	9	9
0040	2	3	0	8	2	1	0	3	3	2	3	4	3	1	4
0041	2	3		9	2.25	1	0	3	3	1	1	4	1	2	1
0042	2	3	1	3	0.75	1	0		2	3	4	3	2	2	1
0043	2	3	1	16	4	1	0	3	3	1	1	4	2	2	1
0044	2	3			0
0045	2	3	0	312	78	1	0	3	2	3	4	3	2	2	4
0046	2	3	0	4	1	1	0	3	3	1	2	4	3	1	8
0047	2	3	0	8	2	1	0	3	2	3	4	3	4	1	1
0048	2	3	0	36	9	4	0	3	3	1	1	4	1	1	1
0049	2	3	1	104	26	3	0	9	3	2	3	4	2	1	4
0050	2	3	0	12	3	1	0	3	3	1	1	4	2	1	4
0051	2	3	1	6	1.5	1	0	3	2	3	4	3	2	1	1
0052	2	3	1	4	1	4	0	3	1	1	2	1	3	1	1
0053	2	3	0	3	0.75	1	0	3	1	1	1	5	5	1	4
0054	2	3	0	6	1.5	1	0	3	1	1	1	1	4	1	1
0055	2	3	1	12	3	4	0	3	2	3	4	3	3	1	4
0056	2	3	1	4	1	1	0	3	2	3	4	3	4	1	4
0057	2	3	1	624	156	1	0	3	9	9	9	9	2	2	1
0058	2	3	1	16	4	1	0	3	3	2	3	4	4	1	8
0059	2	3	0	16	4	1	0	3	1	1	1	1	3	1	4
0060	2	3	1	3	0.75	4	0	3	2	3	4	3	2	1	8
0061	2	3	1	4	1	4	0	3	3	1	1	4	4	1	8
0062	2	3	0	12	3	4	0	3	3	1	1	4	4	1	1
0063	2	3	1	12	3	1	0	3	3	1	1	4	4	1	1
0064	2	3	0	32	8	1	0	3	2	3	4	3	4	1	4
0065	2	3	0	44	11	1	0	3	3	2	3	4	5	1	4
0066	2	3	1	6	1.5	1	0	3	3	2	3	4	3	1	8
0067	2	3	1	4	1	1	0	3	1	1	1	1	2	1	1
0068	2	3	1	36	9	4	0	7	2	3	4	3	1	2	1
0069	2	3	1	4	1	1	0	3	3	1	1	4	2	1	1
0070	2	3	1	312	78	1	0	2	3	1	1	4	3	1	4
0071	2	3	0	260	65	1	0	3	3	1	2	4	2	1	4
0072	2	3	0	4	1	1	0	3	3	1	2	4	3	1	1
0073	2	3	1	260	65	4	0	3	2	3	4	3	1	2	1
0074	2	3	1	104	26	1	0	3	3	1	1	4	2	1	1
0075	2	3	0	8	2	1	0	7	2	3	4	3	1	2	1
0076	2	3	1	12	3	3	0	3	1	1	1	1	2	1	1
0077	2	3	1	4	1	1	0	3	3	1	2	4	1	2	1
0078	2	3	1	6	1.5	1	0	3	3	1	2	4	2	1	1
0079	2	3	0	28	7	1	0	3	3	2	3	4	2	1	4
0080	2	3	1	8	2	1	0	3	1	1	1	1	1	1	4
0081	2	3	1	16	4	1	0	3	1	1	1	5	2	1	4
0082	2	3	0	12	3	1	0	3	3	2	3	4	2	1	4
0083	2	3	0	7	1.75	1	0	3	3	2	3	4	2	2	1
0084	2	3	1	364	91	3	1	10	3	2	3	4	4	1	8
0085	2	3	0	208	52	1	0	3	1	1	1	1	1	1	1
0086	2	3	0	4	1	1	0	3	3	1	1	4	3	1	4
0087	2	3	0	76	19	1	0	3	2	3	4	3	2	1	1
0088	2	3	1	4	1	1	0	3	3	1	1	4
0089	2	3	1	4	1	2	0	3	2	3	4	3	1	2	1
0090	2	3	1	8	2	1	0	3	1	1	1	1	3	1	1
0091	2	3	1	8	2	1	0	3	2	3	4	3	2	1	4
0092	2	3	0	16	4	1	0	7	3	2	3	4	1	1	4
0093	2	3	0	4	1	1	0	3	2	3	4	3	2	1	4
0094	2	3	0		0
0095	2	3	1	3	0.75	4	0	3	1	1	1	1	3	1	4
0001	11	5	1	1.71	0.4275	1	0	5	3	2	3	4	6	0	1
0002	11	5		1.71	0.4275	1	0	5	3	1	2	4	3	0	1
0003	11	5	1	2	0.5	1		5	3	1	1	4	2	0	1
0004	11	5	1	2	0.5	1	0	5	3	1	1	4	4	0	1
0005	11	5	1	84	21	1	0	5	2	3	4	3	3	0	1
0006	11	5	1	84	21	1	0	5	2	3	4	3	4	0	1
0007	11	5	1	0.14	0.035	1	0	5	3	1	1	4	3	0	1
0008	11	5	0	468	117	1	0	5	3	1	1	4	2	0	1
0009	11	5	0	4.86	1.215	1	0	5	1	1	1	1	2	0	1
0010	11	5	0	16	4	1	0	5	3	1	2	4	4	0	1
0011	11	5	0	12	3	1	0	5	3	2	3	4	4	1	1
0012	11	5	1	1	0.25	1	0	5	3	2	3	4	4	0	1
0013	11	5	0	8	2	1	0	5	3	1	2	4	3	0	1
0014	11	5	0	1	0.25	1	0	5	2	3	4	3	3	0	1
0015	11	5	0	0.43	0.1075	1	0	5	3	1	1	4	2		1
0016	11	5	1	92	23	1		5	2	3	4	3	2	0	1
0017	11	5	0	16	4	1	0	5	3	1	1	4	2	0	1
0018	11	5	0	2	0.5	1	0	5	1	2	3	1	2	0	1
0019	11	5	1	0.71	0.1775	1	0	5	2	3	4	3	2	0	1
0020	11	5	0	1.71	0.4275	1	0	5	3	1	1	4	3	0	1
0021	11	5	0	0.86	0.215	1	0	5	3	1	1	4	2	0	1
0022	11	5	0	12	3	1	0	5	1	1	2	1	2	0	1
0023	11	5	0	140	35	1	0	5	1	1	1	1	3	0	1
0024	11	5	0	5.57	1.3925	1	0	5	3	1	1	4	2	0	1
0025	11	5	0	104	26	1	0	5	2	3	4	3	2	0	1
0026	11	5	0	0.71	0.1775	1	0	5	3	1	1	4	2	0	1
0027	11	5	0	12	3	1	0	5	1	1	1	1	2	0	1
0028	11	5	1	208	52	1	0	5	2	3	4	3	2	0	1
0029	11	5	0	36	9	1	0	5	2	3	4	3	2	0	1
0030	11	5	0	24	6	1	0	5	3	1	1	4	2	0	1
0031	11	5	0	1.86	0.465	1	0	5	3	1	1	4	2	0	1
0001	6	6	0	2	0.5	4	0	9	3	1	1	4	4	1	9
0002	6	6	1	16	4	2	0	9	2	3	4	3	5	1	4
0003	6	6	0	2	0.5	1	0	9	3	2	3	4	4	1	1
0004	6	6	1	6	1.5	2	0	9	2	3	4	3	4	1	4
0005	6	6	1	1	0.25	4	0	9	3	1	1	4	8	1	1
0006	6	6	0	16	4	2	0	9	1	1	2	1	6	1	4
0007	6	6	1	36	9	1	1	9	1	3	9	3	4	1	6
0008	6	6	0	728	182	2	0	9	2	3	4	3	5	1	4
0009	6	6	1	12	3	2	0	9	3	1	2	4	4	1	1
0010	6	6	0	16	4	2	0	9	3	2	3	4	8	1	8
0011	6	6	0	76	19	2	0	9	2	3	4	3	4	1	4
0012	6	6	0	156	39	2	0	9	1	1	1	1	4	1	1
0013	6	6	1	4	1	2	0	9	3	2	3	4	4	1	1
0014	6	6	0	8	2	1	0	9	2	3	4	3	4	1	1
0015	6	6	1	8	2	4	0	9	3	1	1	4	4	1	1
0016	6	6	0	1	0.25	2	0	9	3	2	3	4	4	1	1
0017	6	6	1	12	3	2	0	9	2	3	4	3	2	1	4
0018	6	6	1	12	3	4	0	9	2	3	4	3	3	2	1
0019	6	6	0	20	5	3	0	9	3	1	2	4	7	1	1
0020	6	6	0	12	3	4	0	9	2	3	4	3	4	1	1
0021	6	6	0	12	3	1	0	9	1	1	1	1	3	1	4
0022	6	6	1	14	3.5	1	0	9	1	1	1	1	5	1	4
0023	6	6	1	4	1	2	0	9	2	3	4	3	9	1	4
0024	6	6	1	1.29	0.3225	2	0	9	3	2	3	4	8	1	4
0025	6	6	1	12	3	2	0	9	3	1	1	4	7	1	4
0026	6	6	1	12	3	4	0	9	2	3	4	3	9	1	4
0027	6	6	0	12	3	1	0	9	2	3	4	3	2	1	4
0028	6	6	0	28	7	2	0	9	3	1	2	4	1	1	8
0029	6	6	0	1	0.25	2	0	9	3	2	3	4	7	1	4
0030	6	6	0	4	1	1	0	9	3	1	2	4	5	1	4
0031	6	6	0	112	28	4	0	9	2	3	4	3	2	1	4
0032	6	6	1	8	2	1	0	9	1	1	1	1	4		4
0033	6	6	1	1.29	0.3225	4	0	9	3	1	1	4	9	1	4
0034	6	6	1	112	28	4	0	9	2	3	4	3	3	1	8
0001	6	6	0	4	1	4	0	9	3	1	1	4	3	1	1
0002	6	6	1	312	78	2	0	9	2	3	4	3	5	1	4
0003	6	6	1	2	0.5	2	0	9	2	3	4	3	6	1	4
0004	6	6	1	16	4	2	0	9	2	3	4	3	4	1	4
0005	6	6	1	7	1.75	2	0	9	2	3	4	3	4	1	1
0006	6	6	0	0.86	0.215	2	0	9	3	2	3	4	2	1	4
0007	6	6	1	6	1.5	2	0	9	2	3	4	3	8	1	1
0008	6	6	1	2	0.5	2	0	9	2	3	4	3	8	1	4
0009	6	6	1	2	0.5	4	0	9	3	1	1	4	4		4
0010	6	6	0	8	2	2	0	9	2	3	4	3	5	1	1
0011	6	6	0	6	1.5	1	0	9	1	1	2	5	4	1	1
0012	6	6	0	12	3	2	0	9	1	2	3	1	1	1	2
0013	6	6	0	28	7	2	0	9	1	1	2	1	8	1	4
0014	6	6	1	12	3	2	0	9	2	3	4	3	7	1	1
0015	6	6	0	104	26	1	0	9	2	3	4	3	3	1	1
0016	6	6	1	2	0.5	2	0	9	1	1	3	1	3	1	1
0017	6	6	0	3	0.75	4	0	9	3	2	3	4	4	1	4
0018	6	6	1	12	3	2	0	9	2	9	4	3	6	1	4
0019	6	6	1	2	0.5	2	0	9	3	1	1	4	4	1	4
0020	6	6	1	1	0.25	2	0	9	2	3	4	3	7	1	1
0021	6	6	0	728	182	4	0	9	2	3	4	3	1	0	4
0022	6	6	0	24	6	2	0	9	2	3	4	4	8	1	1
0023	6	6	0	0.14	0.035	1	0	9	3	1	1	4	8	1	4
0024	6	6	1	1.43	0.3575	2	0	9	2	3	4	3	4	1	1
0025	6	6	0	28	7	2	0	9	3	1	2	4	9	1	4
0026	6	6	0	6.57	1.6425	2	0	9	3	1	1	4	3	1	1
0027	6	6	1	28	7	2	0	9	2	3	4	3	1		1
0028	6	6	1	3	0.75	4	0	9	2	3	4	3	9		1
0029	6	6	0	3	0.75	1	0	9	3	1	1	4	5	1	4
0030	6	6	0	260	65	2	0	9	2	3	4	3	8	1	4
0031	6	6	1	468	117	1	0	9	2	3	4	3	2	1	4
0032	6	6	0	2	0.5	2	0	9	2	3	4	3	9	1	1
0033	6	6	0	44	11	2	0	9	2	3	4	3	6	1	4
0034	6	6	0		0	1	0	9	2	3	4	3	6	1	1
0035	6	6	1	1.14	0.285	1	0	9	2	3	4	3	4	1	1
0036	6	6	1	8	2	2	0	9	3	2	3	4	3	1	1
0037	6	6	1	156	39	3	0	9	2	3	4	3	8	1	4
0038	6	6	0	4	1	1	0	9	1	1	2	5	4	1	1
0039	6	6	0	1.57	0.3925	1	0	9	2	3	4	3	7	1	1
0040	6	6	1	20	5	1	0	9	2	3	4	3	5	1	4
0041	6	6	0	20	5	2	0	9	3	1	1	4	5	1	1
0042	6	6	1	20	5	2	0	9	2	3	4	3	6	1	4
0043	6	6	0	58	14.5	2	0	9	2	3	4	3	7	1	4
0044	6	6	1	1352	338	1	0						4
0045	6	6	0	12	3	2	0	9	3	1	2	4	3	2	1
0046	6	6	0	468	117	2	0	9	2	3	4	3	9	1	4
0001	7	6	0	3	0.75	2	0	9	3	1	2	4	7	2	4
0002	7	6	0	3	0.75	4	0	9	2	3	4	3	8	1	4
0003	7	6	0	188	47	3	0	9	2	3	4	3	6	1	4
0004	7	6	1	36	9	2	0	9	3	2	3	4	8	1	4
0005	7	6	1	304	76	1	0	9	2	3	4	3	7	1	3
0006	7	6	0	104	26	2	0	9	3	2	3	4	7	1	4
0007	7	6	1	2	0.5	1	0	9	2	3	4	3	6		4
0008	7	6	0	1	0.25	1	0	9	3	2	3	4	7	1	1
0009	7	6	0	2	0.5	4	0	9	3	1	2	4	7	1	1
0010	7	6	1	4	1	2	0	9	2	3	4	3	8	1	4
0011	7	6	1	0.71	0.1775	2	0	9	2	3	4	3	8	1	4
0012	7	6	0	3	0.75	2	0	9	3	1	1	4	6	1	1
0013	7	6	1	4	1	2	0	9	2	3	4	3	3	1	1
0014	7	6	0	24	6		1	10	3	2	3	4	8	1	4
0015	7	6	1	468	117	2	0	9	9	9	9	9	5	1	4
0016	7	6		8	2	4	0	9	1	1	1	1	7	1	1
0017	7	6	0		0
0018	7	6	0	4	1	2	0	9	1	1	2	1	8	1	1
0019	7	6	1	3	0.75	2	0	9	2	3	4	3	8	1	1
0020	7	6	0	3	0.75	2	0	9	3	1	1	4	8	1	1
0021	7	6	1	5	1.25	2	0	9	3	1	1	4	4	1	1
0022	7	6	1	520	130	1	0	9	2	3	4	3	2	0	1
0023	7	6	0	4	1	2	0	9	3	1	1	4	8	0	4
0024	7	6	1	2	0.5	2	0	9	3	1	1	4	8	1	9
0025	7	6	1	4	1	2	0	9	2	3	4	3	5	1	1
0026	7	6	1	2	0.5	2	0	9	3	2	3	4	5	1	1
0027	7	6	1	4	1	2	0	9	2	3	4	3	5	1	4
0028	7	6	1	8	2		0	9	3	2	3	4	9	1	4
0029	7	6	1	4	1	1		9	2	3	4	3	4	1	1
0030	7	6	0	2	0.5	2	0	9	3	2	3	4	7	1	4
0031	7	6	1	8	2	2	0	9	2	3	4	3	8	1	1
0032	7	6	1	156	39	1	0	9	3	2	3	4	5	1	7
0033	7	6	0	364	91	2	0	9	3	2	1	4	8	1	4
0034	7	6	0	52	13	1	0	1	3	1	1	4	5	1	4
0035	7	6	0	572	143	1	0	9	2	3	4	3	3	1	9
0036	7	6	1	8	2	1	0	9	2	3	4	3	4	1	9
0037	7	6	0	3	0.75	2	0	9	3	1	2	4	5	1	4
0038	7	6	1	11	2.75	2	0	9	2	3	4	3	4	1	9
0039	7	6	0	8	2	2	0	9	3	1	1	4	8	1	1
0040	7	6		3	0.75	1	0	9	1	1	1	1	9	1	1
0041	7	6	1	9	2.25	2	0	9	2	3	4	3	5	1	7
0042	7	6	1	364	91	2	0	9	9	9	9	9	9	1	1
0043	7	6	1	68	17	1	0	9	2	3	4	3	3	1	1
0044	7	6	0	8	2	1	0	9	3	1	1	4	6	1	4
0045	7	6	0	8	2	2	0	9	2	3	4	3	8	1	4
0046	7	6	1		0								2	1	1
0047	7	6		468	117	2	0	9	2	3	4	3	1	1	4
0048	7	6	1	4	1	2	0	9	2	3	4	3	6	1	1
0049	7	6	1		0
0050	7	6	0		0
0051	7	6	1	1.43	0.3575	4	0	9	3	2	3	4	5	1	4
0052	7	6	0	2.86	0.715	1	0	9	2	3	4	3	2	1	4
0053	7	6	0	28	7	2	0	9	3	2	3	4	4	1	1
0054	7	6	0	312	78	1	0	9	2	3	4	3	7	1	1
0055	7	6	0	6	1.5	1	0	9	3	2	3	4	5	1	1
0056	7	6	0	1	0.25	2	0	9	3	2	3	4	8	1	1
0057	7	6	0	12	3	2	0	9	2	3	4	3	8	1	1
0058	7	6	1	4	1	1	0	9	2	3	4	3	8	1	4
0059	7	6	1		0
0060	7	6	1	8	2	1	0	9	2	3	4	3	5	1	1
0061	7	6	1	208	52	2	0	9	2	3	4	3	4	1	1
0062	7	6	0	156	39	1	0	1	2	3	4	3	3	0	1
0063	7	6	1	104	26	1	0	9	3	2	3	4	7	1	1
0064	7	6	1	8	2	4	0	9	3	1	1	4	5	1	4
0065	7	6	0	3	0.75	3	0	9	3	2	3	4	4	1	1
0066	7	6	1	12	3	2	0	9	2	3	4	3	4	1	1
0067	7	6	0		0
0068	7	6	0	104	26	2	0	9	2	3	4	3	4	1	7
0069	7	6	0	144	36	2	0	9	3	2	3	4	8	1	4
0070	7	6	1	260	65	4	0	9	9	9	9	9	3	1	4
0071	7	6	0	136	34	4	0	9	3	2	3	4	3	1	1
0072	7	6	0	8	2	2	0	9	2	3	4	3	6	1	1
0073	7	6	0	2	0.5	4	0	9	3	2	3	4	4	1	1
0074	7	6	1	5	1.25	4	0		3	1	1	4	3	1	1
0075	7	6	1	14	3.5	1	0	9	2	3	4	3	2	1	1
0076	7	6	0	24	6	2	0	9	9	9	9	9	4	1	1
0001	10	2	1	56	14	1	1	10	9	9	9	9	3	1	1
0002	10	2	0	56	14	4	0	2	3	2	3	4	3	1	4
0003	10	2	1	88	22	1	0	2	1	1	1	1	5	1	1
0004	10	2	1	280	70	1	0	2	3	1	1	4	5	1	1
0005	10	2	0	36	9	1	1	10	3	1	1	1	3	1	1
0006	10	2	1	6	1.5	1	0	2	1	1	1	5	2	1	1
0007	10	2	1	24	6	1	0	4	2	3	4	3	4	1	1
0008	10	2	0	312	78	1	0	2	2	3	4	3	4	1	1
0009	10	2	0	4	1	4	0	2	3	1	1	4	3	1	1
0010	10	2	1	52	13	1	0	2	2	3	4	3	3	1	1
0011	10	2	0	16	4	1	1	10	2	3	4	3	3	1	1
0012	10	2	1	24	6	1	0	2	2	3	4	3	8	1	4
0013	10	2	0	32	8	4	0	2	2	3	4	3	3	1	1
0014	10	2	1	260	65	2	0	2	2	3	4	3	2	1	1
0015	10	2	1	16	4	1	0	2	3	2	3	4	3		1
0016	10	2	1	8	2	1	0	2	3	1	2	4	3		1
0017	10	2	0	5	1.25	1	0	2	1	1	2	1	3	1	1
0018	10	2	1	284	71	2	0	2	3	1	2	4	5	1	1
0019	10	2	0	8	2	1	0	2	3	1	1	4	3	1	1
0020	10	2	0	16	4	4	0	2	2	3	4	3	3	1	1
0021	10	2	1	4	1	1	0	2	3	1	1	4	2	1	1
0022	10	2	0	52	13	1	0	2	2	3	4	3	1	0	1
0023	10	2	1	4	1	1	0	3	3	2	3	4	2	1	1
0024	10	2	0	12	3	4	0	2	3	1	1	4	5	1	1
0025	10	2	1	44	11	1	0	2	3	2	3	4	3	1	1
0026	10	2	1	8	2	1	0	2	2	3	4	3	4	1	4
0027	10	2	1	54	13.5	1	0	2	2	3	4	3	2	1	4
0028	10	2	1	28	7	1	0	2	2	3	4	3	2	1	4
0029	10	2	1	7	1.75	1	0	2	3	2	3	4	4	1	4
0030	10	2	0	312	78	1	0	2	1	2	3	1	3	1	1
0031	10	2	1	2	0.5	4	0	2	9	9	9	9	3	1	1
0032	10	2	0	816	204	4	0	2	1	1	1	1	1	1	1
0033	10	2	1	624	156	4	0	2	2	3	4	3	3	1	1
0034	10	2	1	2	0.5	1	0	2	2	3	4	3	1	1	1
0036	10	2	1	12	3	1	0	2	9	9	9	9	3	1	1
0037	10	2	1	8	2	1	0	2	3	1	1	4	2	1	8
0038	10	2	1	260	65	1	0	2	1	1	1	1	1	2	1
0039	10	2	1	64	16	1	0	2	1	1	1	1	2	1	1
0040	10	2	0	76	19	4	0	2	3	1	1	4	4	1	1
0035	10	2	0	20	5	1	0	2	9	9	9	9	3	0	1
0041	10	2	0	3	0.75	1	0	2	3	1	1	4	4	1	1
0042	10	2	1	260	65	1	0	2	2	3	4	3	5	1	1
0043	10	2	1	52	13
0044	10	2	1	8	2	2	0	2	2	3	4	3	2	1	4
0045	10	2	1	24	6	4	0	2	3	1	1	4	3	1	8
0046	10	2	0	260	65	1	0	2	2	3	4	3	5	1	4
0047	10	2	1	52	13	1	0	2	3	2	3	4	4	1	1
0048	10	2	0	12	3	1	1	10	3	2	3	4	3	1	1
0049	10	2	1	108	27	1	0	2	2	3	4	3	5	1	4
0050	10	2	1	8	2	1	1	10	1	1	1	1	2	1	1
0051	10	2	0	502	125.5	1	0	2	1	1	1	1	3	1	1
0052	10	2	0	32	8	1	0	2	1	1	2	1	1	1	1
0053	10	2	1	4	1	1	0	2	1	1	1	1	2	1	1
0054	10	2	0	24	6	1	0	2	2	3	4	3	1	1	1
0055	10	2	0	156	39	1	0	2	1	1	1	1	5	1	1
0056	10	2	0	176	44	1	0	2	3	1	1	4	5	1	1
0057	10	2	0	156	39	1	1	2	2	3	4	3	3	1	1
0058	10	2	0		0
0059	10	2	0	0.14	0.035	1	0	2	3	1	2	4	8	1	1
0060	10	2	1	44	11	1	0		1	1	1	1	4	1	1
0061	10	2	0	76	19	4	0	2	3	2	3	4	2	1	1
0062	10	2	1	36	9	1	1	10	1	1	1	1	1	1	1
0063	10	2	1	312	78	1	0	2	2	3	4	3	2	1	1
0064	10	2	0	16	4	1	0	2	2	3	4	3	1	1	1
0065	10	2	1	24	6	1	1	10	2	3	4	3	3	1	1
0066	10	2	1	208	52	1	0	2	1	1	1	1	8	1	1
0067	10	2	0	20	5	1	0	2	1	1	1	1	2	1	1
0068	10	2	0	8	2	4	0	2	1	1	1	1	1	1	1
0069	10	2	0	12	3	1	0	2	3	1	2	4		1	1
0070	10	2	0	20	5	1	0	2	2	3	4	3	7	1	1
0071	10	2	1	8	2	1	0	2	1	1	1	1	1	1	1
0072	10	2	1	104	26	1	0	2	2	3	4	3	8	1	4
0073	10	2	1	520	130	1	0	2	3	2	3	4		1	4
0074	10	2	1	5	1.25	1	0	2	3	1	2	4	1	1	1
0075	10	2	0	4	1	1	0	2	3	1	2	4		1	4
0076	10	2	1	0.14	0.035	1	0	2	2	3	4	3	4	1	1
0077	10	2	1	20	5	1	0	2	3	2	3	4	4	1	1
0078	10	2	1	24	6	1	1	10	3	1	1	4	9	1	4
0079	10	2	0	52	13	1	1	10	3	1	1	4	4	1	4
0080	10	2	1		0	1	0	2	2	3	4	3		1	4
0081	10	2	1	64	16	1	0	2	1	1	2	1	6	1	4
0082	10	2	0	2	0.5	1	0	2	1	1	1	1	3	1	1
0083	10	2	1	16	4	1	0	2	1	2	1	2	3	1	1
0084	10	2	1	52	13	1	0	2	2	3	4	3	1	1	1
0085	10	2	0	56	14	1	0	2	1	1	1	2	3	1	1
0086	10	2	0	0.43	0.1075	1	0	2	3	2	3	4	9	1	1
0087	10	2	0	4	1	1	0	2	1	1	2	1		1	1
0088	10	2	1	4	1	1	0	2	1	1	1	2	1	1	1
0089	10	2	0	8	2	4	0	2	1	1	1	1	1	1	1
0090	10	2	0	10	2.5	1	0	2	2	3	4	3	2		1
0091	10	2	0	12	3	4	0	2	3	2	3	4	2	1	4
0092	10	2			0
0093	10	2	1	60	15	1	0	2	3	2	3	4	3	1	4
0094	10	2	1	6	1.5	1	0	2	2	3	4	3	1	1	1
0095	10	2	1	124	31	1	0	2	3	2	3	4	7	1	1
0096	10	2	1	156	39	2	0	2	2	3	4	3	3	1	1
0097	10	2	1	52	13	1	0	2	2	3	4	3	3	1	1
0098	10	2	0	8	2	1	0	2	3	1	1	4	3	1	4
0099	10	2	0	8	2	1	0	2	2	3	4	3	3		4
0100	10	2	1		0
0101	10	2	1	44	11	4	0	2	3	1	2	4	4	1	1
0102	10	2	0	28	7	1	1	10	3	1	1	4	2	1	1
0103	10	2	0	36	9	1	1	10	2	3	4	3	3	1	1
0104	10	2	1	32	8	3	0	2	2	3	4	3	2	1	4
0105	10	2	0	36	9	1	0	2	1	1	1	1	2	1	1
0106	10	2	0	12	3	1	0	2	3	1	2	4	2	1	1
0107	10	2	0	4	1		0	2	3	2	3	4	1	1	1
0108	10	2	1	72	18	4	0	2	2	3	4	3	2	1	4
0109	10	2	1	676	169	4	0	2	2	3	4	3	3	1	4
0110	10	2			0
0111	10	2	0	8	2	1	0	2	1	1	1	1	2	1	1
0112	10	2	1	56	14	1	0	2	1	1	1	1	5	1	4
0113	10	2	0	8	2	1	0	2	2	3	4	3	3	1	1
0114	10	2	0	12	3	1		2	2	3	4	3	3	1	4
0115	10	2	1	0.29	0.0725	1	0	2	3	1	2	4	2	1	4
0116	10	2	1	3	0.75	1	0	2	3	1	2	4	4	1	1
0117	10	2	1	416	104	1	0	2	3	1	1	4	1	1	4
0118	10	2	1	68	17	2	0	2	1	1	2	1	4	1	4
0119	10	2	1	52	13	1	1	10	3	2	3	4	3	1	4
0120	10	2	0	32	8	1	0	2	2	3	4	3	3	1	4
0121	10	2	0	16	4	1	0	2	3	1	2	4	3	1	4
0122	10	2	1	12	3	1	1	10	1	1	2	1	1	1	4
0123	10	2	1	104	26	1		2	2	3	4	3	3	1	4
0124	10	2	0	12	3	4		2	3	2	3	4	1	2	1
0125	10	2	0	4	1	1	0	2	3	1	1	4	5	1	4
0126	10	2	1	8	2	2	0	2	2	3	4	3	3	1	4
0127	10	2	1	24	6	1	0	2	1	1	1	1	3	1	1
0001	4	3	1	32	8	1	0	3	1	1	1	1	3	0	4
0002	4	3	1	232	58	1	0	3	1	1	1	1	1	1	7
0003	4	3	0	1.29	0.3225	1	0	3	3	1	2	4	6	0	1
0004	4	3	1	20	5	1	0	5	3	2	3	4	6	1	4
0005	4	3	0	80	20	1	0	5	1	1	1	1	7	1	4
0006	4	3	1	2	0.5	1	0	5	1	1	1	5	6	2	4
0007	4	3	1	24	6	1	0	5	1	2	3	5		1	4
0008	4	3	0	1	0.25	1	0	3	3	1	2	4	6	2	4
0009	4	3	1	0.57	0.1425	1	0	3	3	2	3	4	5	1	1
0010	4	3	0	572	143	1	0	5	3	1	2	4	6	1	2
0011	4	3	1	84	21	1	1	7	2	3	4	3	6	1	1
0012	4	3	0	12	3	1	0	5	2	3	4	3	8	1	4
0013	4	3	1	4	1	1	0	3	1	1	1	5	8	0	1
0014	4	3	0	260	65	1	0	5	2	3	4	3	6	1	1
0015	4	3	1	3.14	0.785	1	0	3	3	1	1	4	7	0	1
0016	4	3	0	3	0.75	1	0	7	2	3	4	3	4	0	1
0017	4	3	0	24	6	1	0	5	3	2	3	4	6	0	7
0018	4	3	1	468	117	1	0	3	3	1	1	4	2	1	1
0019	4	3	0	36	9	1	0	3	3	1	1	4	7	0	1
0020	4	3	0	2	0.5	1	0	3	3	2	3	4	9	0	4
0021	4	3	0	44	11	1	0	3	3	1	2	4	7	0	8
0022	4	3	1	24	6	1	0		3	1	2	4	8	0	1
0023	4	3	0	0.29	0.0725	1	0	3	3	1	2	4	5	0	4
0024	4	3	0	2	0.5	1	0	7	1	1	1	5	5	0	3
0025	4	3	0	1.14	0.285	1	0	3	1	1	1	5	8	0	1
0026	4	3	0	6	1.5	1	0	5	2	3	4	3	5	0	4
0027	4	3	1	96	24	1	0	7	2	3	4	3	7	0	4
0028	4	3	1	8	2	1	0	3	2	3	4	3	7	0	1
0029	4	3	0	36	9	1	1	10	3	2	3	4	8	0	4
0030	4	3	1	12	3	1	0		3	2	3	4	8	0	1
0031	4	3	1	2	0.5	1	0	3	3	1	1	4	8	0	4
0032	4	3	1	16	4	1	0	7	9	9	9	9	3	1	1
0033	4	3	1	3	0.75	1	0	7	1	1	2	5	9	0	1
0034	4	3	1	418	104.5	1	1	10	1	2	3	5	8	1	2
0035	4	3	0	1.57	0.3925	1	0	3	2	3	4	3	9	0	1
0036	4	3	0	4	1	2	0	8	3	1	2	4	8	0	4
0037	4	3	0	28	7	1	0	7	3	1	1	4	6	0	7
0038	4	3	0	3	0.75	1	0	5	3	1	1	4	8	1	7
0039	4	3	0	884	221	1	0	3	2	3	4	3	2	0	2
0040	4	3	0	12	3	1	0	7	1	1	1	1	3	0	1
0041	4	3	1	36	9	1	0	3	3	2	3	4	4	0	1
0042	4	3	1	40	10	1	0	3	1	1	2	5	8	0	1
0043	4	3	0	2	0.5		0	3	3	1	1	4	8	0	1
0044	4	3	1	0.14	0.035	1	0	5	3	1	1	4	9	0	3
0045	4	3	1	1	0.25	1	0	3	1	1	2	1	6	0	1
0046	4	3	1	0.71	0.1775	1	0	5	3	2	3	4	4	1	3
0047	4	3	1	84	21	1	0	3	2	3	4	3	2	1	1
0048	4	3	0	312	78	4	0	3	3	2	3	4	6	1	3
0049	4	3	0	56	14	1	0	3	3	1	2	4	5	1	1
0050	4	3	1	364	91		0	5	2	3	4	3	2	1	7
0051	4	3	1	60	15
0052	4	3	1	16	4	4	0	7	3	1	1	4	5	1	1
0053	4	3	1	8	2	1	0	7	3	2	3	4	4	1	1
0001	9	1	0	20	5	1	0	1	3	1	1	4	3	0	1
0002	9	1	1	68	17	1	0	1	2	3	4	3	2	0	1
0003	9	1	1	24	6	1	0	1	3	1	2	4	4	0	1
0004	9	1	1	56	14	1	0	1	1	1	2	1	2	0	1
0005	9	1	1	76	19	1	0	1	3	2	3	4	2	0	1
0006	9	1	0	56	14	1	0	1	1	1	2	5	2	0	1
0007	9	1	0	208	52	1	0	1	1	1	1	1	5	0	1
0008	9	1	0	20	5	1	0	1	3	1	1	4	2	0	1
0009	9	1	1	64	16	1	0	1	3	1	1	4	2	0	1
0010	9	1	0	20	5	1	0	1	1	1	1	1	5	0	1
0011	9	1	0	36	9	1	0	1	1	1	1	1	2	0	1
0012	9	1	1	12	3	1	0	1	1	1	2	1	2	0	1
0013	9	1	0	12	3	1	0	1	3	2	3	4	4	0	1
0014	9	1	0	44	11	1	0	1	2	3	4	3	2	0	1
0015	9	1	0	260	65	1	0	1	2	3	4	3	8	0	1
0016	9	1	0	364	91	1	0	1	1	1	1	1	1	0	1
0001	3	3	0	16	4	4	0	3	1	1	1	1	5	0	1
0002	3	3	0	52	13	4	0	3	2	3	4	3	3	0	1
0003	3	3	0	1976	494	4	0	3	3	1	1	4	5	1	1
0004	3	3	0	52	13	4	0	3	2	3	4	3	3	0	1
0005	3	3	0	20	5	1	0	3	3	1	1	4	6	1	1
0006	3	3	1	6	1.5	1	0	6	3	1	1	4	3	1	1
0007	3	3	0	572	143	1	0	7	2	3	4	3	2	0	1
0008	3	3	1	12	3	1	0	5	3	2	3	4	8	1	2
0009	3	3	1	24	6	4	0	6	3	2	3	4	4	1	2
0010	3	3	1	64	16	1	0	3	3	1	1	4	6	0	2
0012	3	3	1	208	52	1	0	6	2	3	4	3	5	0	1
0011	3	3	1	64	16	1	0	6	2	3	4	3	6	0	2
0013	3	3	1	12	3	1	0	3	2	3	4	3	4	0	1
0014	3	3	1	20	5	1	0	3	2	3	4	3	4	0	1
0015	3	3	1	2	0.5	1	0	3	3	1	1	4	8	0	1
0016	3	3	1	20	5	1	0	3	3	2	3	4	8	1	2
0017	3	3	1	20	5	1	0	6	3	1	1	4	8	1	1
0018	3	3	0	156	39	1	0	6	3	1	1	4	6	0	2
0019	3	3	0	60	15	1	0	6	3	1	1	4	4	0	1
0020	3	3	0	156	39	1	0	3	2	3	4	3	4	0	2
0021	3	3	1	60	15	4	0	3	2	3	4	3	4	0	2
0022	3	3	1	56	14	1	0	6	2	3	4	3	4	0	2
0023	3	3	1	60	15	1	0	3	1	1	1	1	2	0	2
0024	3	3	1	32	8	1	0	6	1	1	1	1	2	0	2
0025	3	3	0	52	13	1	0	3	3	1	1	4	4	0	2
0026	3	3	0	44	11	1	0	3	1	1	1	1	3	0	2
0027	3	3	0	112	28	1	0	6	2	3	4	3	4	0	2
0028	3	3	1	104	26	1	0	3	2	3	4	3	2	0	2
0029	3	3	1	676	169	1	0	6	2	3	4	3	3	0	2
0030	3	3	1	520	130	1	0	5	2	3	4	3	6	0	2
0031	3	3	1	36	9	3	0	6	3	1	1	4	6	0	2
0032	3	3	0	1404	351	1		3	3	1	1	4	4	0	2
0033	3	3	0	8	2	4	0	3	2	3	4	3	4	0	2
0001	5	3	0	0.57	0.1425	1	0	3	3	1	1	4	8	1	2
0002	5	3	0	988	247	1	0	3	1	1	2	5	2	1	4
0003	5	3	0	16	4	1	0	5	1	1	1	5	5	1	4
0004	5	3	0	104	26	1	0	6	1	1	2	5	6	1	2
0005	5	3	0	1	0.25	4	0	3	2	3	4	3	3	1	2
0006	5	3	0	0.71	0.1775	1	0	6	1	1	1	5	8	1	2
0007	5	3	1	2	0.5	2	0	3	2	3	4	3	4	1	2
0008	5	3	1	2	0.5	4	0	4	1	1	1	5	6	1	2
0009	5	3	0	1	0.25	1	0	3	1	1	1	5	6	1	2
0010	5	3	1	1.43	0.3575
0011	5	3	0	4	1	1	0	6	2	3	4	3	3	1	2
0012	5	3	0	104	26	1	0	6	3	1	2	4	4	1	2
0013	5	3	1	0.71	0.1775	1	0	6	3	2	3	4	1	0	2
0014	5	3	1	2	0.5	4	0	3	2	3	4	3	8	1	4
0015	5	3	1	4	1	4	0	3	2	3	4	3	5	1	4
0016	5	3	0	1.14	0.285	4	0	3	2	3	4	3	1	0	2
0017	5	3	0	208	52	1	0	3	2	3	4	3	3	1	2
0018	5	3	1	2	0.5	3	0	3	2	3	4	3	1	0	2
0019	5	3	0	3	0.75	4	0	3	3	2	3	4	4	1	2
0020	5	3	1	2	0.5	1	0	6	2	3	4	3	1	0	2
0021	5	3	1	24	6	1	0	3	2	3	4	3	5	1	2
0022	5	3	1	0.57	0.1425	4	0	3	3	1	2	4	5	1	2
0023	5	3	1	1	0.25	1	0	3	1	1	2	1	5	1	2
0024	5	3	1	1.43	0.3575		0	3	2	3	4	3	3	1	4
0025	5	3	1	988	247	1	0	6	2	3	4	3	5	1	2
0027	5	3	1	12	3	1	0	3	2	3	4	3	1	0	2
0028	5	3	1	0.71	0.1775	1	0	6	2	3	4	3	4	1	2
0029	5	3	1	44	11	4	0	6	9	9	9	9	2	1	2
0030	5	3	0	208	52		0	3	2	3	4	3	7	1	4
0031	5	3	1	676	169	1	0	6	2	3	4	3	5	1	3
0032	5	3	1	208	52	1	0	5	3	1	2	4	2	0	2
0033	5	3	1	8	2	1	0	3	2	3	4	3	2	1	2
0034	5	3	1	1.57	0.3925	1	0	6	2	3	4	3	3	1	2
0035	5	3	0	0.57	0.1425	4	0	3	3	1	1	4	7	1	2
0036	5	3	1	4	1	4	0	5	2	3	4	3	2	1	2
0037	5	3	0	8	2	1	0	3	3	1	2	4	2	0	2
0038	5	3	1	28	7		0	5	2	3	4	3	3	0	2
0039	5	3	0	520	130	4	0	3	2	3	4	3	1	0	4
0040	5	3	1	7	1.75	4	0	4	1	1	1	5	1	0	2
0041	5	3	0	8	2	1	0	3	2	3	4	3	1	0	2
0042	5	3	1	0.14	0.035	4	0	3	3	1	2	4	2	1	2
0043	5	3	1	32	8	1		3	2	3	4	3	2	1	4
0044	5	3	0	0.71	0.1775	1	0	6	1	1	1	1	4	1	2
0045	5	3	0	16	4	1	0	6	3	1	1	4	3	1	2
0046	5	3	0	0.71	0.1775	4	0	7	3	2	3	4	7	1	2
0047	5	3	1	0.71	0.1775	1		6	3	1	1	4	2	0	2
0048	5	3	1	2.57	0.6425	1	0	3	3	2	3	4	8	1	2
0049	5	3	1	2	0.5	4	0	3	2	3	4	3	1	0	2
0050	5	3	1	1.57	0.3925	1	0	6	1	1	1	1	1	0	2
0051	5	3	1	44	11	1	0	6	3	1	1	4	4	1	2
0052	5	3	0	3	0.75	3	0	3	2	3	4	3	2	0	2
0053	5	3	1	1	0.25	1	0	3	3	1	1	4	8	1	2
0054	5	3	0	32	8	1	0	3	2	3	4	3	2	0	2
0055	5	3	0	1.57	0.3925	2	0	3	2	3	4	3	9	1	2
0056	5	3	1	24	6	4	0	6	2	3	4	3	2	0	2
0057	5	3	1	116	29	4	0	3	1	1	1	1	4	1	2
0058	5	3	0	0.43	0.1075	4	0	6	3	1	2	4	4	1	2
0059	5	3	1	24	6	1	0	3	2	3	4	3	1	0	2
0060	5	3	0	0.29	0.0725	1	0	3	3	1	1	4	8	1	2
0061	5	3	0	1	0.25	4		7	3	1	1	4	1	0	2
0062	5	3	0	0.43	0.1075	1	0	3	1	1	1	5	4	1	2
0063	5	3	0	884	221	4	0	3	3	2	3	4	5	1	3
0064	5	3	0	3	0.75	4	0	7	3	2	3	4	3	0	2
0065	5	3	0	1.86	0.465	1	0	3	1	2	3	5	4	1	2
0066	5	3	1	6	1.5	4	0	3	2	3	4	3	8	1	2
0067	5	3	1	12	3	1	0	3	2	3	4	3	4	1	2
0068	5	3	1	1.57	0.3925	1	0	3	3	1	1	4	4	1	2
0069	5	3	1	2	0.5	4	0	3	3	1	2	4	1	0	2
0070	5	3	1	1.43	0.3575	1	0	3	1	1	2	1	4	1	2
0071	5	3	1	2.57	0.6425	1	0	3	3	1	1	4	3	1	2
0072	5	3	0	7	1.75	4	0	8	3	1	1	4	1	0	2
0073	5	3	1	0.29	0.0725	1	0	6	3	2	3	4	9	1	2
0074	5	3	1	0.43	0.1075	4	0	3	2	3	4	3	4	1	2
0075	5	3	1	4	1	4	0	3	3	1	2	4	8	1	2
0076	5	3	0	6	1.5	1	0	3	1	1	1	1	5	1	2
0077	5	3	1	0.86	0.215	1	0	6	2	3	4	3	3	1	2
0078	5	3	0	104	26	4	0	3	2	3	4	3	3	1	2
0079	5	3	1	12	3	4	0	3	1	2	3	5	4	1	2
0080	5	3	1	4	1	1	0	6	1	1	2	5	8	1	2
0081	5	3	1	0.57	0.1425	1	0	6	3	1	1	4	5	1	2
0082	5	3	0	2	0.5	1	0	5	1	1	2	5	3	1	2
0083	5	3	0	2	0.5	1	0	3	1	1	1	5	6	1	2
0084	5	3	1	4	1	1	0	3	2	3	4	3	4	1	2
0085	5	3	1	12	3	1	0	6	2	3	4	3	5	1	2
0086	5	3	1	0.29	0.0725	4	0	3	2	3	4	3	4	1	2
0087	5	3	1	0.71	0.1775	1	0	6	3	1	2	4	8	1	2
0088	5	3	0	2	0.5	1	0	6	3	2	2	4	9	1	2
0089	5	3	0	8	2	1	0	6	1	1	1	1	6	1	2
0090	5	3	1	4	1	1	0	6	2	3	4	3	6	1	2
0091	5	3	0	520	130	1	0	6	1	3	9	1	2	0	2
0092	5	3	0	468	117	3	0	4	3	2	3	4	3	1	3
0093	5	3	1	1404	351	1	0	5	3	1	1	4	5	1	2
0094	5	3	1	2	0.5	1	0	6	2	3	4	3	5	1	2
0095	5	3	0	1.86	0.465	1	0	6	1	1	2	1	7	1	2
0096	5	3	0	0.43	0.1075	4	0	3	3	2	3	4	6	1	2
0097	5	3	1	4	1	1	0	7	1	1	2	1	3	1	2
0099	5	3	0	2	0.5	3	0	7	3	1	2	4	5	1	2
0098	5	3	0	2.71	0.6775	1	0	5	2	3	4	3	2	0	2
0100	5	3	1	0.57	0.1425	4	0	2	2	3	4	3	8	1	2
0101	5	3	0	3	0.75	4	0	3	3	1	2	4	9	1	2
0102	5	3	1	624	156	1	0	6	2	3	4	3	3	1	2
0103	5	3	1	260	65	1	0	5	2	3	4	3	4	1	2
0104	5	3	1	156	39	1	0	6	2	3	4	3	3	1	2
0105	5	3	1	2.14	0.535	1	0	6	2	3	4	3	6	1	2
0106	5	3	0	16	4	1	0	5	3	1	2	4	3	1	2
0107	5	3	1	0.71	0.1775		0	6	3	1	1	4	2	1	2
0108	5	3	1	0.71	0.1775	1	0	3	2	3	4	3	1	0	2
0109	5	3	1	4	1	1	0	3	2	3	4	3	1	1	2
0110	5	3	1	0.43	0.1075	4	0	3	3	2	3	4	3	0	2
0111	5	3	0	832	208	1	0	3	3	1	1	4	6	1	2
0112	5	3	0	0.86	0.215	1	0	3	3	1	1	4	7	1	2
0113	5	3	0	1.14	0.285		0	5	3	1	1	4	1	1	2
0114	5	3	1	16	4	1	0	3	2	3	4	3	3	1	2
0115	5	3	1	12	3	1	0	5	3	1	2	4	3	0	2
0116	5	3	0	4	1	1	0	5	1	1	2	5	3	0	2
0117	5	3	1	1	0.25	1	0	6	1	1	1	5	8	1	2
0118	5	3	0	1.43	0.3575	4	0	3	3	1	2	4	5	1	2
0119	5	3	0	2	0.5	4	0	3	2	3	4	3	2	0	2
0120	5	3	0	1	0.25	1	0	3	3	1	1	4	3	0	2
0121	5	3	0	8	2	4	0	7	3	1	2	4	2	0	2
0122	5	3	1	4	1	1	0	6	3	1	1	4	2	1	2
0123	5	3	1	0.14	0.035	4	0	3	3	1	1	4	5	1	2
0124	5	3	0	5	1.25	1	0	5	3	1	2	4	2	1	2
0125	5	3	0	12	3	4	0	7	1	1	1	1	1	0	2
0126	5	3	0	16	4	4	0	3	2	3	4	3	2	0	2
0127	5	3	0	0.57	0.1425	4	0	3	2	3	4	3	2	0	2
0128	5	3	0	0.29	0.0725	4	0	3	3	2	3	4	9	1	2
0129	5	3	1	364	91	1	0	5	2	3	4	3	2	1	2
0130	5	3	0	6	1.5	4	0	3	1	2	3	1	1	0	2
0131	5	3	1	156	39	1	0	3	2	3	4	3	8	1	2
0132	5	3	0	0.86	0.215	4	0	7	3	1	1	4	6	1	2
0133	5	3	1	7	1.75	4	0	3	1	1	1	1	4	1	2
0134	5	3	1	8	2	1	0	6	2	3	4	3	8	1	2
0135	5	3	0	3484	871	4	0	3	3	2	3	4	2	1	2
0136	5	3	1	1.71	0.4275	4	0	3	1	1	2	1	1	0	2
0137	5	3	0	0.43	0.1075	1	0	3	1	1	2	5	9	1	2
0138	5	3	0	16	4		0	3	2	3	4	3	2	1	2
0139	5	3	0	1.14	0.285	1	0	6	1	1	1	5	6	1	2
0140	5	3	1	1	0.25	3	0	3	2	3	4	3	1	0	2
0141	5	3	0	0.29	0.0725	4	0	3	3	1	1	4	1	1	2
0142	5	3	1	1	0.25	1	0	6	3	2	3	4	1	0	2
0143	5	3	1	1	0.25	1	0	6	3	1	1	4	3	1	2
